# Supplementary material for: Neck Circumference as a Practical Anthropometric Biomarker for Visceral Adiposity and Metabolic Dysregulation in Type 2 Diabetes
Source: Metabolites. 2026 Jan 26;16(2):93. doi: 10.3390/metabo16020093 (PMC12943593; doi:10.3390/metabo16020093)
Supplement: Supplementary file 1 [file metabolites-16-00093-s001.zip]

Archive with 1 entries (1 files):
- metabolites-4049519-supplementary.pdf
